# Supplementary material for: Tonoplast- and Plasma Membrane-Localized Aquaporin-Family Transporters in Blue Hydrangea Sepals of Aluminum Hyperaccumulating Plant
Source: PLoS One. 2012 Aug 29;7(8):e43189. doi: 10.1371/journal.pone.0043189 (PMC3430636; doi:10.1371/journal.pone.0043189)
Supplement: Table S1 — List of genes selected based on the microarray analyses. (XLS) [file pone.0043189.s001.xls]

## Sheet: Sheet1
Function	Abbreviation	Name	Gene Comment	Ratio
				S2/S1	S3/S1	S3/S2
putative transporters for some substrates	Al1	NHMA020_D06.b_311_345	Urease accessory protein ureH (nickel transporter like)	0.88757	2.22194	2.5034
	Al2 (HmVALT)	NHMA021_A24.1_237_271	AF271660_1 putative aquaporin TIP3	1.84545	7.6125	4.125
	Al3	NHMA022_F16.b_486_520	Multidrug resistance protein mdtG (Major Facilitator superfamily antiporter) ZIFL1 homolog	1.31619	2.93836	2.23247
	Al4	NHMA006_I13.1_872_906	multidrug resistance pump (tt12)	0.458113	2.16492	4.72573
	Al5	NHMA018_P07.1_1189_1223	PREDICTED: hypothetical protein(putative ABC transporter; Fe-S cluster )	0.858491	4.65731	5.425
	Al6	NHMA003_K11.1_118_154	conserved hypothetical protein (DUF1218)	0.931818	3.07812	3.30335
		NHMA004_J05.b_264_299	putative protein (DUF791 unknown protein)	0.81885	3.83971	4.68914
		NHMA019_N05.b_200_235	unknown (lung seven transmembrane receptor like)	1.00543	2.49149	2.47802
		NHMA002_L09.b_619_655	amino acid transporter (amino acid / auxin transporter like)	0.974238	3.92421	4.02798
		NHMA011_O16.b_481_515	predicted protein (ABC transporter like)	1.11767	3.78496	3.38646
		NHMA020_K07.b_380_414	amino acid transporter	1.47459	3.67102	2.48953
		NHMA012_M16.b_811_845	PREDICTED: hypothetical protein (Sugar transporter , MFS)	0.665622	4.09674	6.15476
		NHMA008_E06.b_632_669	PREDICTED: hypothetical protein	0.787643	5.81692	7.38522
		NHMA029_P04.1_257_291	PREDICTED: hypothetical protein (DUF1218, plasma membrane)	0.819041	2.29764	2.80528
		NHMA019_B09.1_681_715	PREDICTED: hypothetical protein (DUF2012, membrane protein putative)	1.0669	4.69121	4.39706
		NHMA013_H23.1_1082_1116	unnamed protein product (tetracycline transporter putative, MFS domain)	1.22665	2.82414	2.30233
		NHMA016_G08.1_255_289	auxin:hydrogen symporter putative	1.42587	4.23557	2.97052
		NHMA030_H20.1_1315_1352	auxin:hydrogen symporter	1.31688	3.52857	2.67949
		NHMA029_D14.1_1110_1145	PREDICTED: hypothetical protein (amino acid transporter putative)	2.74947	6.22279	2.26327
		NHMA027_O10.1_45_80	PREDICTED: hypothetical protein (sugar transporter, inositol , MFS)	0.0930682	2.07594	22.3056
	HmPALT1	NHMA006_D19.1_871_905	aquaporin	0.49568	4.87903	9.8431
anthocyanin biosynthesis		NHMA014_F21.1_1072_1106	Chalcone synthase	2.89897	37.8694	13.0631
		NHMA007_G22.1_1074_1108	Chalcone synthase	0.839723	11.1601	13.2902
		NHMA014_K23.b_364_399	flavonoid 3',5'-hydroxylase	2.92695	24.4707	8.36047
		NHMA027_M10.b_700_735	flavonoid 3',5'-hydroxylase	2.6136	28.971	11.0847
		NHMA001_H08.b_704_739	flavonoid 3',5'-hydroxylase	1.76928	22.8662	12.9241
		NHMA030_D08.b_708_743	flavonoid 3',5'-hydroxylase	1.51006	7.26909	4.81379
		NHMA006_H18.1_1298_1333	dihydroflavonol 4-reductase	1.72406	4.03553	2.34072
		NHMA013_N05.1_1260_1295	dihydroflavonol 4-reductase	1.84572	11.2316	6.08522
		NHMA027_E09.1_1258_1293	dihydroflavonol 4-reductase	2.49249	13.1803	5.28801
		NHMA023_H11.b_256_291	dihydroflavonol 4-reductase	2.83229	7.19483	2.54029
		NHMA021_P07.b_384_420	flavonol synthase	1.2801	8.89645	6.94983
		NHMA017_I22.1_719_753	flavonol synthase	0.999305	7.84075	7.8462
		NHMA023_G07.b_40_75	Flavonol synthase/flavanone 3-hydroxylase	0.812434	10.7323	13.21
		NHMA020_D24.b_40_75	flavanone 3-hydroxylase	0.550041	8.49171	15.4383
		NHMA026_K21.b_469_503	UDP-glucose:anthocyanidin 3-O-glucoside-2''-O-glucosyltransferase	1.35262	7.97911	5.899
		NHMA008_C15.1_885_924	PREDICTED: leucoanthocyanidin dioxygenase	1.65762	5.21812	3.14796
		NHMA021_G04.b_633_667	UDP-glucose:anthocyanidin 3-O-glucosyltransferase	0.907737	3.81241	4.19991
		NHMA011_A20.b_228_262	anthocyanidin 3-O-glucosyltransferase	1.00237	3.95683	3.94747
		NHMA015_D21.b_246_280	UDP-glucose:anthocyanidin 3-O-glucosyltransferase	1.34664	3.06054	2.27273
		NHMA013_L21.1_482_520	PREDICTED: leucoanthocyanidin dioxygenase	1.84659	4.00156	2.167
		NHMA006_F06.b_604_641	putative anthocyanin acyltransferase	1.22549	4.39114	3.58318
		NHMA006_F06.b_604_641	putative anthocyanin acyltransferase	1.74013	5.57854	3.20583
transcriptional regulation of anthocyanin biosynthesis		NHMA030_O10.b_706_740	PREDICTED: similar to MYC transcription factor	-0.208681	-1.04527	5.00893
		NHMA010_I17.b_610_645	myc	0.709091	2.74444	3.87037
		NHMA009_J24.b_569_603	zinc finger WD40 repeat protein 1	-0.22562	-4.39489	19.4792
		NHMA014_K22.b_287_321	WD-repeat protein	0.973508	2.33819	2.40182
		NHMA005_B22.1_667_706	WD-repeat protein	0.394461	2.35033	5.95833
		NHMA003_J05.1_645_684	WD-repeat protein	0.955864	2.58148	2.70067
		NHMA005_D20.1_158_192	WD-repeat protein	0.143874	2.37391	16.5
anthocyanin transport		NHMA014_D08.b_180_214	multidrug resistance pump (tt12)	1.03217	2.82788	2.73975
		NHMA018_C13.b_217_251	putative anthocyanin permease	0.701782	5.63574	8.03061
		NHMA025_E22.b_400_436	multidrug resistance pump (anthocyanin permease)	0.620015	6.05218	9.76133
		NHMA022_N18.b_448_485	multidrug resistance pump (anthocyanin permease )	0.937282	7.3635	7.85622
		NHMA022_F20.b_448_485	multidrug resistance pump anthocyanin permease 1 [Vitis vinifera]	0.711164	4.03114	5.66837
		NHMA022_C19.1_537_571	glutathione s-transferase	1.83103	7.28	3.9759
citrate synthesis		NHMA003_D10.1_1389_1423	ATP-citrate synthase	0.870998	4.17965	4.79869
		NHMA016_D17.b_385_419	PREDICTED: similar to Citrate synthase	0.616536	2.01158	3.26271
