# Supplementary material for: Tonoplast- and Plasma Membrane-Localized Aquaporin-Family Transporters in Blue Hydrangea Sepals of Aluminum Hyperaccumulating Plant
Source: PLoS One. 2012 Aug 29;7(8):e43189. doi: 10.1371/journal.pone.0043189 (PMC3430636; doi:10.1371/journal.pone.0043189)
Supplement: Table S2 — Primers used in this work. (XLS) [file pone.0043189.s002.xls]

## Sheet: Sheet1
Primer name	Sequence (5' to 3')
Primers for cloning
Al1-5	cagtgtgctggaattcATGGAGAGGCTTATCTACTCGAACCCT
Al1-3	gatatctgcagaattcTCAGTATAAGCTAAACCCAAAAAACTG
Al2-5	cagtgtgctggaattcATGCCAATTTACAAAATTGCCATCGGA
Al2-3	gatatctgcagaattcCTAATAATCCGTAACGGGAAGTTGCTC
Al3-5	cagtgtgctggaattcATGGCAGAGGAGGATCATAGAGATACA
Al3-3	gatatctgcagaattcCTAGGTTTGGCGTTCCACTAGAAACGG
Al4-5	cagtgtgctggaattcATGGAAAGCACAATAACACCACTCATT
Al4-3	gatatctgcagaattcTTAACCCTTATTGCAATCATCGCATCC
Al5-5	cagtgtgctggaattcATGGCTACTTCAACCTTCTTTGCACCC
Al5-3	gatatctgcagaattcTCAAATGGGCAATTTTTTGGACCCATT
Al6-5	cagtgtgctggaattcATGGCTTCCAAACTGGTAATGATAGTG
Al6-3	gatatctgcagaattctCATTTATAGGCTGCCATACCAACACC
HmPALT1-5	cagtgtgctggaattcATGGACTCTGAAGATGTTCCCTCAGCT
HmPALT1-3	gatatctgcagaattcTCACTGTCTGAAGCTATGTGCTGTTTC
Primers for the HmVALT mutation
HmVALTL162T-5	GCCACTGCAGTGGACCCCAAGAAG
HmVALTL162T-3	GTCCACTGCAGTGGCATATACAGTGTATAC
HmVALTG196A-5	GATGGTGCCTCCATGAACCCAGCAGTC
HmVALTG196A-3	CATGGAGGCACCATCAAAGGCCCCACC
Primers for the HmPALT1 mutation
HmPALT1T114G-5	GCTTCCGGAGGGCTCGCCGTCATGATT
HmPALT1T114G-3	GAGCCCTCCGGAAGCGGCGAGGCCGAG
HmPALT1E181delta-5	GGGGGGGGTGTGACTGTGCCTTCAGTGCA
HmPALT1E181delta-3	ACAGTCACACCCCCCCCCCCCTTATAGG
HmPALT1H188P-5	TCAGTGCCTTATGGTCAAGCTTTTGCT
HmPALT1H188P-3	ACCATAAGGCACTGAAGGCACAGTCAC
