# Supplementary material for: Tonoplast- and Plasma Membrane-Localized Aquaporin-Family Transporters in Blue Hydrangea Sepals of Aluminum Hyperaccumulating Plant
Source: PLoS One. 2012 Aug 29;7(8):e43189. doi: 10.1371/journal.pone.0043189 (PMC3430636; doi:10.1371/journal.pone.0043189)
Supplement: Table S3 — The absolute root length without aluminum. (XLS) [file pone.0043189.s003.xls]

## Sheet: Sheet1
Line	Root length (cm)
OXVALT-1	3.10 ± 0.27**
OXVALT-2	2.80 ± 0.32**
OXVALT-3	2.95 ± 0.18**
OXPALT1-1	4.33 ± 0.04**
OXPALT1-2	4.33 ± 0.12**
OXPALT1-3	4.35 ± 0.10**
OXVALT1+PALT1-1	2.35 ± 0.10
OXVALT1+PALT1-2	2.30 ± 0.14
OXVALT1+PALT1-3	2.36 ± 0.10
WT	2.18 ± 0.21
Data are averages ± SD (n = 6).
Statistical significances (**P < 0.01) by Student’s t test between the transgenic line and the non-transgenic line (WT).
